# Supplementary material for: Divergence between bread wheat and Triticum militinae in the powdery mildew resistance QPm.tut-4A locus and its implications for cloning of the resistance gene
Source: Theor Appl Genet. 2018 Dec 7;132(4):1061–72. doi: 10.1007/s00122-018-3259-3 (PMC6449310; doi:10.1007/s00122-018-3259-3)
Supplement: Supplementary file 1 — Supplementary material 1 (XLSX 33 kb) [file 122_2018_3259_MOESM1_ESM.xlsx]

## Sheet: All
Table S1. Molecular markers derived to saturate the genetic map in the region of QPm.tut-4A
	Marker	PCR primers	Marker type	Amplicon length [bp] (CS/Tm)	Restriction endonuclease	ta [°C]	Source
	owm16	5' CACTGCCACTTTGAGTGCAT 3'	Length polymorphism	370/380	-	55	ESTs (https://wheat.pw.usda.gov/GG3/)
		5' GCTTACCAAAAACGCCACAA 3'
	owm39	5' TGGCCCTATCCAAGGTTCTA 3'	PAV	400/-	-	60
		5' TCCATCCATAAGGAATTTGGAG 3'
	owm58	5' ACTGCAGAGTAGTTAGCTCCTC 3'	CAPS	160	PspGI	60	derived from DArT-seq marker wPt-5003 (www.diversityarrays.com)
		5' TCCGAGAGTACAAGCTTCTAAGT 3'
	owm60	5' TCTCCGGGATTGACCAAATA 3'	Length polymorphism	206/195	-	62	CS MTP BAC clones
		5' AAACAATTAAGATCTAATAATGTGGAA 3'
	owm62	5' GCATACCAACAGCAAGCAGA 3'	Length polymorphism	229/220	-	62
		5' CGTGTTTGCCTTTGTAGTTGA 3'
	owm63	5' CCATCAAATGAGTTCTCTTCAGC 3'	PAV	120/-	-	62
		5' CAGGAGACAGGGATGTCTGTTA 3'
	owm65	5' CCTGCTAGCCCATTTAGCTC 3'	Length polymorphism	359/350	-	55
		5' AAAAATATTGTTCAAGCATTTCAA 3'
	owm66	5' GACACGATCGTTTCTGACAAGA 3'	Length polymorphism	80/77	-	55	4A Genome Zipper (Abrouk et al. 2017)
		5' GCATCCTATGGGCATGTTATGT 3'
	owm67	5' CCCCAGAGTTTCCGGTCTTT 3'	Length polymorphism	176/117	-	55
		5' GAACTAACATGTGCCTCGCG 3'
	owm 68	5' GAAGGGGTGGTGAGAGAGTG 3'	Length polymorphism	100/108	-	55
		5' CGCATTGGAAAGCGTTTGAG 3'
	owm69	5' GGCCTAACGACGTTTCCTTT 3'	Length polymorphism	58/53	-	55
		5' CGATTATTCCGCAAACACAGAC 3'
	owm70	5' AACACTACCTCGCGTACCTT 3'	Length polymorphism	142/146	-	55
		5' AGTGTGTCTTAGGTATGGTGGA 3'
	owm71	5' GGGGATTGATGTTTGTGTGGT 3'	Length polymorphism	109/113	-	55
		5' TGATTCCTTTCGGCCAACC 3'
	owm73	5' GGCTAGCCTCAAGTTGCTT 3'	Length polymorphism	179/183	-	64
		5' TGCCACCTAACACAACAATACA 3'
	owm75	5' CCATGTGGGGTTTATTGCCT 3'	Length polymorphism	128/132	-	66
		5' CTGGCTCCTCCCTCTCGAG 3'
	owm76	5' TGCACTGCCTTGGACTTCT 3'	Length polymorphism	151/145	-	60
		5' CTCGGCCAGTACAAGAGGA 3'
	owm77	5' GATTAAGAAATACAGGCACGGC 3'	Length polymorphism	74/71	-	64
		5' CTGCAATCTTCATTTCTTCGTGT 3'
	owm78	5' AGTGGCGATAGGATATGCTGT 3'	Length polymorphism	62/58	-	64
		5' GCTGGTGATACTTGTACGTCAG 3'
	owm79	5' CTTCCAGGTCCTTCTACGTCA 3'	Length polymorphism	119/122	-	64
		5' GAAGGGAGAGAGGGAGAGGA 3'
	owm80	5' AAAGTCATTGCACACCCACC 3'	Length polymorphism	65/61	-	64
		5' TTAGCCAGGGTGCATCGG 3'
	owm81	5' GGTTGTCCTGTGTGCACTAA 3'	Length polymorphism	169/164	-	60
		5' TGTCCCTCCTTTTATCTAGCCT 3'
	owm82	5' GGGAGAGACGAAAGCAGGTA 3'	Length polymorphism	167/154	-	66
		5' CTTGCATGCACGCCAGAATA 3'
	owm84	5' ACGAGATGATGAGACCGCAT 3'	Length polymorphism	81/84	-	66
		5' TGGCAGTGGTGGAGTCAATT 3'
	owm85	5' GGCCAGCACAGAAAGAGTTC 3'	Length polymorphism	273/288	-	66
		5' GCGCTTTTGTCTGAGGTATGT 3'
	owm86	5' AAACTACACCATGCCTTTTCAAA 3'	Length polymorphism	166/171	-	60
		5' TGCCAAGTCAGTGCAATCG 3'
	owm87	5' TGTTTCCCCATTTCAACAGTGT 3'	Length polymorphism	425/385	-	55
		5' AGATTTGGCCCGTTTAGCTC 3'
	owm89	5' ATGGGTGATGGCGTGTCTAG 3'	Length polymorphism	181/175	-	60
		5' TTTGATTCCTTCGTAATGGTGAC 3'
	owm90	5' TCCACGCGACATCCATCC 3'	Length polymorphism	98/118	-	60
		5' CAAGCACTCCCGTTGCAG 3'
	owm91	5' GTGACTTGACTTTGGCAGCC 3'	Length polymorphism	92/97	-	66	CS MTP BAC clones
		5' GTCTCATTTCAGTGCACAGAGA 3'
	owm92	5' CGGCTTGAAGTAACTGCTGA 3'	CAPS	180	TaqI	55
		5' TCTAAGTTGAATAAGCTCAGCCA 3'
	owm93	5' GTTCTGACTTTGCTGCAGATG 3'	Length polymorphism	116/112	-	55
		5' GGTGGCTTAGTACCGTCTCA 3'
	owm94	5' TCCAAGATACTGCAAATTAGGGA 3'	Length polymorphism	113/116	-	66
		5' TCGGCAACCTCTCAAACCT 3'
	owm96	5' GGTTTGATGGTTTGCTCGTG 3'	CAPS	442	HinfI	55
		5' AAGCATCTTACCGAACTGAACC 3'
	owm97	5' CAGGTCGTGCTGGTTTACC 3'	Length polymorphism	97/100	-	64
		5' CACGTATTGCTCATCTGGTTC 3'
	owm98	5' TTTCGGCCGGTAACTTATAGAA 3'	Length polymorphism	117/120	-	55
		5' CAACAACGCCGGCATAAGAT 3'
	owm99	5' GGTTCATGGCGCCCTTTTAA 3'	CAPS	108	DdeI	55
		5' TCCACCTCTTGCATCGTGAA 3'
	owm100	5' ATGCTCGGCCTTCTCCATAG 3'	CAPS	309	PspGI	64
		5' CCAAATGCACAACGTCCATAT 3'
	owm101	5' CTCCCAAATCAGCTAGCGC 3'	CAPS	270	TaqI	64
		5' TCCCACATACCCTAGTACTCCT 3'
	owm102	5' ATGTGGCATGCATGTTACTAATT 3'	CAPS	378/369	DdeI	66
		5' GCTCAACTCAACCCCGATGA 3'
	owm103	5' CAAACCAAGGCGTCAGGAC 3'	CAPS	154	HindIII	64
		5' GAGGGTTCCGGCAATTTGTT 3'
	owm104	5' CTCCGTAGTTCCTCGACTCG 3'	Length polymorphism	112/119	-	55
		5' GGCCGCGATCAAGATTAGTG 3'
	owm106	5' CTTAACTTTCCGACGGGCAG 3'	Length polymorphism	104/110	-	55
		5' CTGTTAAGGTCCGGCTGAGA 3'
	owm107	5' TCCTCAGATTTTCCACATGATCA 3'	CAPS	147	AluI	55
		5' ACATGTGAAGGTAGGTGGGG 3'
	owm108	5' GTGAGTCCATGGCATCTGGT 3'	Length polymorphism	177/186	-	66
		5' TGCTCCGTCAAGACTCCG 3'
	owm110	5' AAGAATGTCACTTGCCAGCA 3'	CAPS	205	RsaI	55
		5' TCTTCTAGACGCCATTGAAAGC 3'
	owm111	5' CTGTGTGTGCAGTCAGGTATAAA 3'	Length polymorphism	126/209	-	66
		5' ACGGCCTCACTTTACTAGGC 3'
	owm130	5' GTATGGTTCGATCATGCAACTAG 3'	Length polymorphism	258/250	-	62
		5' AAGAGAACCATTATTATCCGGCA 3'
	owm132	5' GGCGGTGATTATAAAAGCGGA 3'	Length polymorphism	117/110	-	62
		5' CAGCAGCCCTCTAGATTGGA 3'
	owm133	5' GGATGCATATGGGACTGCAA 3'	Length polymorphism	161/158	-	60
		5' TTCCTACTCATGCTTCCCTATTT 3'
	owm134	5' ATGATACCACCGACACCTTATC 3'	Length polymorphism	125/133	-	66
		5' AAATTGTTGCTAGCCGAGTTG 3'
	owm136	5' GTACAGCGAACGTTCCCTCA 3'	Length polymorphism	148/145	-	66
		5' AATAAACGGAGCCCCACGT 3'
	owm138	5' ACTTCCATTTGCACTCTTGGT 3'	Length polymorphism	209/200	-	62
		5' GAGGGCGCACAATGATTACA 3'
	owm139	5' TTGGCCATCAAGCTGCTT 3'	Length polymorphism	204/208	-	62
		5' TGTACAGATTATAGTGGCAGCAA 3'
	owm140	5' CTTAGCACATTGGCGGGAC 3'	PAV	114	-	55
		5' CGGTTTCACTTTTGGCGTTC 3'
	owm149	5' GAGTTTGGTCCTGTCATATTGGA 3'	Length polymorphism	104/95	-	64
		5' GTTGCCCTACATGCTAACTTG 3'
	owm151	5' CACGTAACCATATTTGACTTGGT 3'	Length polymorphism	74/70	-	60
		5' CAGGTGTTTGATGTATTGCCAC 3'
	owm154	5' GGATACTGCTACGTCTCCTGA 3'	CAPS	208	DdeI	55
		5' TACCTGTTAGAGAAGCATCGTCA 3'
	owm156	5' CCCGCTTCCTCTTCCAGTAT 3'	Length polymorphism	80/86	-	58
		5' GCAACCTATTTTCATCTCACGGA 3'
	owm158	5' CTCTGCCTCTGAATCCAAGC 3'	Length polymorphism	101/110	-	58
		5' AGACTTCTGATCCTGCATAACTT 3'
	owm159	5' ATAAAGCTACACCTGCCACC 3'	Length polymorphism	87/84	-	58
		5' TCAATTATACAATACAAGATGCCCC 3'
	owm169	5' CAGTCTGCATTCTAATCTAGTGC 3'	CAPS	186	MboI	64	4A Genome Zipper (Abrouk et al. 2017)
		5' GTGTGTGGGTGTTTTGACATAC 3'
	owm201	5' AGCTGTAAGCGCAAAATCAC 3'	Length polymorphism	138/146	-	55
		5' ACTGCTCCAGTGGAAGGATG 3'
	owm202	5' TGATTGGTTATCACTCTTATTTTCCTT 3'	Length polymorphism	144/134	-	62
		5' GCAATATTGTGCAATGCTGAAA 3'
	owm203	5' CATCAGATGTGTATGCCCTTG 3'	CAPS	113	PspGI	64
		5' TCGGGACAGAAGATGACAGA 3'
	owm204	5' GATATGCATCGTCAAAACCTG 3'	Length polymorphism	102/96	-	58
		5' AACTTGGCATAAGATGGAGAAA 3'
	owm205	5' GACAATGTCAAAAATTTCTCAATCA 3'	Length polymorphism	92/89	-	55
		5' TCGCGTGTATGTGCGTGTAT 3'
	owm206	5' TCAGTTGCTCTTGCAGAGATAGA 3'	CAPS	131	HhaI	64
		5' TGCGTGATGAAGTCTGGAG 3'
	owm208	5' ACGGCATCAAGGACATCAA 3'	CAPS	137	TaqI	64
		5' CTCTGAATCTTCCGGCACAA 3'
	owm209	5' TTTCTGTTCCCCGAATAACC 3'	Length polymorphism	106/114	-	60	Wild emmer wheat reference sequence (Avni et al. 2017)
		5' TCCTACAGCAGTTAAGGGAACA 3'
	owm210	5' CACCCTTGGTGTGCTACCTT 3'	PAV	139/-	-	62
		5' GAAACCGAGCACGTATCCAT 3'
	owm211	5' GCCGGGCTAGGTGTGTAGTA 3'	CAPS	137	TaqI	66
		5' CGGTTAGTTCTGCATCTCATCA 3'
	owm212	5' GCAAAAATGGATACTGCAAAG 3'	CAPS	161/158	HhaI	55
		5' TTTCATTTCAAATTTAATCATCTCA 3'
	owm213	5' GGTCAAGTCCTTGGCGATAA 3'	PAV	125/-	-	64
		5' TCAACTACTTCGGCACGACA 3'
	owm214	5' CCGACCTCGTGTGAATCTCT 3'	PAV	158/-	-	66
		5' CTGGGTGTCGCTCATTGTAA 3'
	owm215	5' TGCGTTTACGTGAGCATCTG 3'	PAV	156/-	-	66
		5' CGTACGTAGCCATGGTGTTG 3'
	owm216	5' GATTTCCATGTTGGGATTGG 3'	PAV	153/-	-	62
		5' GGGCACATGAGCTTAACGAG 3'
	owm217	5' GCACATCAGCGGTAGGAAGT 3'	PAV	126/-	-	66	MTP BAC clones
		5' GAAGCACCTGGGCTACTGAG 3'
	owm218	5' CTAGAAAGATTCAATATCAGGTCTCG 3'	CAPS	114	MboI	62
		5' CAACCATACTTGCAATTGTTCC 3'
	owm219	5' GTTGCCCTGCGTGTCTACAT 3'	Length polymorphism	106/102	-	66	Triticum militinae (Tm) BAC clones
		5' CATCATCGGCTGGTACGC 3'
	owm220	5' CCCTCAGTTCGCTTCACTCT 3'	CAPS	129	TaqI	66
		5' GAAGGAGGGGGTACCTTGAT 3'
	owm221	5' GCGTCATCAGAAGTGCAAGA 3'	Length polymorphism	90/93	-	64
		5' ATACCGTGCCGAAGGCTAC 3'
	owm222	5' AGATGCACTTACACCCCCTCT 3'	ISBP	-/179	-	66
		5' GGCAGGATGAGAGGGATGT 3'
	owm223	5' AACTTCAAATGATAGATGGTAACATGA 3'	ISBP	-/190	-	66
		5' TTTGCTCCTTTTCCAGCCTA 3'
	owm224	5' GCGCCGAGTTAGATCAGG 3'	Length polymorphism	94/90	-	66
		5' AATGGAACACACAAAGAAAGAGG 3'
	owm227	5' GGAATTGTGTCTCTGCTAGGG 3'	Length polymorphism	142/134	-	58	IWGSC RefSeq v0.4
		5' ACCTGAGCTCCACAACGAC 3'
	owm228	5' CCTACTCCATGTTCTGAAAAGTCA 3'	CAPS	115/116	TaqI	58
		5' CCATCTTTTGGGACCTACAAATAC 3'
	owm229	5' GAAGTGTTGTCTAGGCGAAGAAC 3'	Length polymorphism	118/121	-	66
		5' AGCAAGCCTTTCACCAAGTC 3'
	owm230	5' GCGTGTTGACGCTGGTAGT 3'	Length polymorphism	108/111	-	58
		5' TGGATATCTGTGGCGATGTC 3'
	owm233	5' CGATAAGGGTGTGCAAGTGA 3'	Length polymorphism	174/140	-	66	Tm BAC clones
		5' ATAGAATGGTGCGGTTGAGC 3'
	owm234	5' GATTCGCCCCTTCCCTAGT 3'	ISBP	-/150	-	64
		5' TGGGCCTTATTGGGCAAG 3'
	owm235	5' AAAATAACGGTTAAGAAAGCCATC 3'	CAPS	165	DdeI	66	IWGSC RefSeq v0.4
		5' ACCTACCCCATGGCAGTG 3'
	owm236	5' GCCTATGGCAGGACAACAAT 3'	CAPS	166	DdeI	66
		5' TCTTTCTCGGGCAGCATC 3'
	owm238	5' AGGTTCACTCAATAGCAGCTCTC 3'	Length polymorphism	127/133	-	58	Tm BAC clones
		5' TCGGTGATAGTAAATTGAAAATGC 3'
	owm240	5' TGCCGCACGTTAGATACCAT 3'	ISBP	-/139	-	58
		5' ATGGGCTGGAATTCAAAACA 3'
	owm241	5' CGCCTTGAAGGGTATTAGGA 3'	ISBP	-/112	-	58
		5' TTTGACCCTTTTTCTTCTAGTGTAAG 3'
	owm243	5' TCATGTCCTTGTGCCTCTTG 3'	PAV	-/125	-	55
		5' GGCTGAATTTTTGTGTGTGC 3'
	owm244	5' TTTCTAATAATCACGATACTCAACAGA 3'	ISBP	-/145	-	55
		5' CGTCATTACATCAATCATAAATCTTAG 3'
	owm245	5' GTATGCGGGCTATGAGCCTA 3'	PAV	-/117	-	66
		5' AGCAGGACCATGGGTAGTTG 3'
	owm246	5' CAGAAATGGATATTCGCAACAA 3'	PAV	-/146	-	66
		5' GCGAACGGTGGTACTGATTT 3'
	owm248	5' ACTGAGGAGGGTGACATTCG 3'	PAV	-/149	-	66
		5' CTGCCACTTGACAACCTTGA 3'
	owm249	5' GGCCAAATTAGGTGCGTTAG 3'	PAV	-/154	-	66
		5' GGGGTAAGTTTCCAGACTTTTTG 3'
	owm250	5' GAAGAGCCTCCTCTCTTCCA 3'	CAPS	95/119	DdeI	60	derived from Xmag2931 (Xue et al. 2008)
		5' TCTGCTGATCTCACGAAAGC 3'
	References:	Abrouk M, Balcárková B, Šimková H, Komínková E, Martis M, Jakobson I, Timofejeva L, Rey E, Vrána J, Kilian A, Järve K, Doležel J, Valárik M (2017) The in silico identification and characterization of a bread wheat/Triticum militinae introgression line. Plant Biotechnol J 15:249-256
		Avni R, Nave M, Barad O, Baruch K, Twardziok SO, Gundlach H, Hale I, Mascher M, Spannagl M, Wiebe K, Jordan KW, Golan G, Deek J, Ben-Zvi B, Ben-Zvi G, Himmelbach A, MacLachlan RP, Sharpe AG, Fritz A, Ben-Davis R, Budak H, Fahima T, Korol A, Faris JD, Hernandez A, Mikel MA, Levy AA, Steffenson B, Maccaferri M, Tuberosa R, Cattivelli L, Faccioli P, Ceriotti A, Kashkush K, Pourkheirandish M, Komatsu…
		Xue SL, Zhang ZZ, Lin F, Kong ZX, Cao Y, Li CJ, Yi HY, Mei MF, Zhu HL, Wu J, Xu HB, Zhao DM, Tian DG, Zhang CQ, Ma Z (2008) A high-density intervarietal map of the wheat genome enriched with markers derived from expressed sequence tags. Theor Appl Genet 117:181-189

## Sheet: BAC based
	owm91	5' GTGACTTGACTTTGGCAGCC 3'	Length polymorphism	92/97	-	66	CS MTP BAC clones
		5' GTCTCATTTCAGTGCACAGAGA 3'
	owm92	5' CGGCTTGAAGTAACTGCTGA 3'	CAPS	180	TaqI	55
		5' TCTAAGTTGAATAAGCTCAGCCA 3'
	owm93	5' GTTCTGACTTTGCTGCAGATG 3'	Length polymorphism	116/112	-	55
		5' GGTGGCTTAGTACCGTCTCA 3'
	owm94	5' TCCAAGATACTGCAAATTAGGGA 3'	Length polymorphism	113/116	-	66
		5' TCGGCAACCTCTCAAACCT 3'
	owm96	5' GGTTTGATGGTTTGCTCGTG 3'	CAPS	442	HinfI	55
		5' AAGCATCTTACCGAACTGAACC 3'
	owm97	5' CAGGTCGTGCTGGTTTACC 3'	Length polymorphism	97/100	-	64
		5' CACGTATTGCTCATCTGGTTC 3'
	owm98	5' TTTCGGCCGGTAACTTATAGAA 3'	Length polymorphism	117/120	-	55
		5' CAACAACGCCGGCATAAGAT 3'
	owm99	5' GGTTCATGGCGCCCTTTTAA 3'	CAPS	108	DdeI	55
		5' TCCACCTCTTGCATCGTGAA 3'
	owm100	5' ATGCTCGGCCTTCTCCATAG 3'	CAPS	309	PspGI	64
		5' CCAAATGCACAACGTCCATAT 3'
	owm101	5' CTCCCAAATCAGCTAGCGC 3'	CAPS	270	TaqI	64
		5' TCCCACATACCCTAGTACTCCT 3'
	owm102	5' ATGTGGCATGCATGTTACTAATT 3'	CAPS	378/369	DdeI	66
		5' GCTCAACTCAACCCCGATGA 3'
	owm103	5' CAAACCAAGGCGTCAGGAC 3'	CAPS	154	HindIII	64
		5' GAGGGTTCCGGCAATTTGTT 3'
	owm104	5' CTCCGTAGTTCCTCGACTCG 3'	Length polymorphism	112/119	-	55
		5' GGCCGCGATCAAGATTAGTG 3'
	owm106	5' CTTAACTTTCCGACGGGCAG 3'	Length polymorphism	104/110	-	55
		5' CTGTTAAGGTCCGGCTGAGA 3'
	owm107	5' TCCTCAGATTTTCCACATGATCA 3'	CAPS	147	AluI	55
		5' ACATGTGAAGGTAGGTGGGG 3'
	owm108	5' GTGAGTCCATGGCATCTGGT 3'	Length polymorphism	177/186	-	66
		5' TGCTCCGTCAAGACTCCG 3'
	owm110	5' AAGAATGTCACTTGCCAGCA 3'	CAPS	205	RsaI	55
		5' TCTTCTAGACGCCATTGAAAGC 3'
	owm111	5' CTGTGTGTGCAGTCAGGTATAAA 3'	Length polymorphism	126/209	-	66
		5' ACGGCCTCACTTTACTAGGC 3'
	owm130	5' GTATGGTTCGATCATGCAACTAG 3'	Length polymorphism	258/250	-	62
		5' AAGAGAACCATTATTATCCGGCA 3'
	owm132	5' GGCGGTGATTATAAAAGCGGA 3'	Length polymorphism	117/110	-	62
		5' CAGCAGCCCTCTAGATTGGA 3'
	owm133	5' GGATGCATATGGGACTGCAA 3'	Length polymorphism	161/158	-	60
		5' TTCCTACTCATGCTTCCCTATTT 3'
	owm134	5' ATGATACCACCGACACCTTATC 3'	Length polymorphism	125/133	-	66
		5' AAATTGTTGCTAGCCGAGTTG 3'
	owm136	5' GTACAGCGAACGTTCCCTCA 3'	Length polymorphism	148/145	-	66
		5' AATAAACGGAGCCCCACGT 3'
	owm138	5' ACTTCCATTTGCACTCTTGGT 3'	Length polymorphism	209/200	-	62
		5' GAGGGCGCACAATGATTACA 3'
	owm139	5' TTGGCCATCAAGCTGCTT 3'	Length polymorphism	204/208	-	62
		5' TGTACAGATTATAGTGGCAGCAA 3'
	owm140	5' CTTAGCACATTGGCGGGAC 3'	PAV	114	-	55
		5' CGGTTTCACTTTTGGCGTTC 3'
	owm149	5' GAGTTTGGTCCTGTCATATTGGA 3'	Length polymorphism	104/95	-	64
		5' GTTGCCCTACATGCTAACTTG 3'
	owm151	5' CACGTAACCATATTTGACTTGGT 3'	Length polymorphism	74/70	-	60
		5' CAGGTGTTTGATGTATTGCCAC 3'
	owm154	5' GGATACTGCTACGTCTCCTGA 3'	CAPS	208	DdeI	55
		5' TACCTGTTAGAGAAGCATCGTCA 3'
	owm156	5' CCCGCTTCCTCTTCCAGTAT 3'	Length polymorphism	80/86	-	58
		5' GCAACCTATTTTCATCTCACGGA 3'
	owm158	5' CTCTGCCTCTGAATCCAAGC 3'	Length polymorphism	101/110	-	58
		5' AGACTTCTGATCCTGCATAACTT 3'
	owm159	5' ATAAAGCTACACCTGCCACC 3'	Length polymorphism	87/84	-	58
		5' TCAATTATACAATACAAGATGCCCC 3'
	owm217	5' GCACATCAGCGGTAGGAAGT 3'	PAV	126/-	-	66	MTP BAC clones
		5' GAAGCACCTGGGCTACTGAG 3'
	owm218	5' CTAGAAAGATTCAATATCAGGTCTCG 3'	CAPS	114	MboI	62
		5' CAACCATACTTGCAATTGTTCC 3'
	owm219	5' GTTGCCCTGCGTGTCTACAT 3'	Length polymorphism	106/102	-	66	Tm BAC clones
		5' CATCATCGGCTGGTACGC 3'
	owm220	5' CCCTCAGTTCGCTTCACTCT 3'	CAPS	129	TaqI	66
		5' GAAGGAGGGGGTACCTTGAT 3'
	owm221	5' GCGTCATCAGAAGTGCAAGA 3'	Length polymorphism	90/93	-	64
		5' ATACCGTGCCGAAGGCTAC 3'
	owm222	5' AGATGCACTTACACCCCCTCT 3'	ISBP	-/179	-	66
		5' GGCAGGATGAGAGGGATGT 3'
	owm223	5' AACTTCAAATGATAGATGGTAACATGA 3'	ISBP	-/190	-	66
		5' TTTGCTCCTTTTCCAGCCTA 3'
	owm224	5' GCGCCGAGTTAGATCAGG 3'	Length polymorphism	94/90	-	66
		5' AATGGAACACACAAAGAAAGAGG 3'
	owm233	5' CGATAAGGGTGTGCAAGTGA 3'	Length polymorphism	174/140	-	66	Tm BAC clones
		5' ATAGAATGGTGCGGTTGAGC 3'
	owm234	5' GATTCGCCCCTTCCCTAGT 3'	ISBP	-/150	-	64
		5' TGGGCCTTATTGGGCAAG 3'
	owm238	5' AGGTTCACTCAATAGCAGCTCTC 3'	Length polymorphism	127/133	-	58	Tm BAC clones
		5' TCGGTGATAGTAAATTGAAAATGC 3'
	owm240	5' TGCCGCACGTTAGATACCAT 3'	ISBP	-/139	-	58
		5' ATGGGCTGGAATTCAAAACA 3'
	owm241	5' CGCCTTGAAGGGTATTAGGA 3'	ISBP	-/112	-	58
		5' TTTGACCCTTTTTCTTCTAGTGTAAG 3'
	owm243	5' TCATGTCCTTGTGCCTCTTG 3'	PAV	-/125	-	55
		5' GGCTGAATTTTTGTGTGTGC 3'
	owm244	5' TTTCTAATAATCACGATACTCAACAGA 3'	ISBP	-/145	-	55
		5' CGTCATTACATCAATCATAAATCTTAG 3'
	owm245	5' GTATGCGGGCTATGAGCCTA 3'	PAV	-/117	-	66
		5' AGCAGGACCATGGGTAGTTG 3'
	owm246	5' CAGAAATGGATATTCGCAACAA 3'	PAV	-/146	-	66
		5' GCGAACGGTGGTACTGATTT 3'
	owm248	5' ACTGAGGAGGGTGACATTCG 3'	PAV	-/149	-	66
		5' CTGCCACTTGACAACCTTGA 3'
	owm249	5' GGCCAAATTAGGTGCGTTAG 3'	PAV	-/154	-	66
		5' GGGGTAAGTTTCCAGACTTTTTG 3'
