# Supplementary material for: Divergence between bread wheat and Triticum militinae in the powdery mildew resistance QPm.tut-4A locus and its implications for cloning of the resistance gene
Source: Theor Appl Genet. 2018 Dec 7;132(4):1061–72. doi: 10.1007/s00122-018-3259-3 (PMC6449310; doi:10.1007/s00122-018-3259-3)
Supplement: Supplementary file 2 — Supplementary material 2 (XLSX 10 kb) [file 122_2018_3259_MOESM2_ESM.xlsx]

## Sheet: List1
Table S2. PCR primers for expresion analysis of QPm.tut-4A candidate genes
Candidate gene no.	PCR primers	Amplicon length [bp] (DNA/cDNA)
Tm1	GGAGATGAGCCTTCTCATGG	587/125
	ACACCTGCAGTAGCCTGTTGT
Tm2	GAGATGAGCCTCCTCATGG	655/163
	CCTCAATACCGTAGGCAAGG
Tm3	CAAAAACAACGAAGAAAAAGAAGATAA	288/209
	AGGTCGTTGTTGTAAAGAATGGA
Tm4	CCTTATGGGTGTACGCAAAGAT	391/102
	AGCATGTCTTTCTCCTTAATTGC
Tm5	TCATGGGTGTGAGGAAGGAT	554/217
	TTGAGCTTCACTAGCTTTCGTG
Tm6	GGCGGAGACGGTGGTAAG	389/144
	TGCATCGTCTTTAGCTCATCTT
Tm7	AATGCATAATTCCGTCTTGGA	391/165
	GGATCTAGTCCTGCTTGGTACG
Tm8	CCCTGTCCTCCTTGGGAAT	571/196
	CAGGATTCCGAGCACCAT
Tm9	GTGTGGATCGCCATCACTAT	897/214
	GCTGGTGTGCTTCCTTCGT
Tm10	GCGCTCTTGCTGCTCCTT	415/101
	CCGAGTTTGGCGAACACC
Tm11	AGAGGAGCTCCCCAGTCC	399/181
	GACCTCGTCGAGACTGCAC
Tm12	GGATTGTTCAAGAGCATGACTG	287/195
	AAGAGCATTCTTGGAGACATCTT
Control
Actin	AGTTGCCCAGCAATGTATGTT	234/161
	GGTCCAAACGAAGGATAGCA
